# Supplementary material for: Building Linked Open Data towards integration of biomedical scientific literature with DBpedia
Source: J Biomed Semantics. 2013 Mar 13;4:8. doi: 10.1186/2041-1480-4-8 (PMC3621846; doi:10.1186/2041-1480-4-8)
Supplement: Additional file 1 — Supplementary Data. [file 2041-1480-4-8-S1.xls]

## Sheet: Supplementary Data
Supplementary data
	Table 1					Table 2					Table 3
	Bin	Link (numerator)	Total (denominator)	Ratio		Exact match	Fingerrint	Bi-gram fingerprint	Combined			FN	FP	TP
	1	26548	69416	0.382448		0.8	0.98	0.99	0.99		Exact	221	2	773
	2	6121	10293	0.594676		0.83	0.92	0.94	0.96		Fingerprint	59	9	928
	3	3904	5691	0.685995		0.86	0.97	0.98	0.99		Bi-gram fingerprint	40	9	945
	4	1554	2030	0.765517		0.8	0.96	0.95	0.99		Combined	28	5	967
	5	844	1033	0.817038		0.85	0.96	0.98	0.98
	6	535	639	0.837246		0.88	0.94	0.97	0.97
	7	382	444	0.86036		0.88	0.97	0.99	0.99
	8	285	329	0.866261		0.92	0.96	0.97	0.97
	9	209	233	0.896996		0.86	0.97	0.97	0.98
	10	170	185	0.918919		0.93	0.98	0.98	1
	11	142	154	0.922078		0.9	0.97	0.98	0.99
	12	1073	1126	0.952931		0.91	0.98	0.98	0.99
	Statistical data to obtain a relationship between the occurrence frequencies of long forms in MEDLINE and the negative logarithm of their possibilities of absence from DBpedia titles.
		Observed data		Model
	Bin	Link Ratio	-LN(1-y)	-LN(1-y) = 0.2x + 0.92	Sxx	Syy	Sxy	U^2
	0	0.488562	0.670529	0.92	1.57194	1	1.25377	0.0622359	0.922752	0.0636165	25	0	0.398519	0.601481
	1	0.685995	1.15835	1.12	0.586678	0.64	0.612759	0.00147055	1.12306	0.00124516	16	1	0.32628	0.67372
	2	0.765517	1.45037	1.32	0.224604	0.36	0.284354	0.0169972	1.32337	0.0161298	9	4	0.267135	0.732865
	3	0.817038	1.69848	1.52	0.0509954	0.16	0.0903287	0.0318535	1.52368	0.0305538	4	9	0.218712	0.781288
	4	0.837246	1.81551	1.72	0.0118339	0.04	0.0217567	0.00912284	1.72399	0.00837691	1	16	0.179066	0.820934
	5	0.86036	1.96869	1.92	0.00197075	4.93038e-32	9.85724e-18	0.00237073	1.9243	0.00197075	0	25	0.146607	0.853393
	6	0.866261	2.01187	2.12	0.00766868	0.04	0.0175142	0.0116925	2.12461	0.0127099	1	36	0.120032	0.879968
	7	0.896996	2.27298	2.32	0.121583	0.16	0.139475	0.00221045	2.32492	0.00269678	4	49	0.0982736	0.901726
	8	0.918919	2.51231	2.52	0.345754	0.36	0.352805	5.92034e-05	2.52522	0.00016689	9	64	0.0804596	0.91954
	9	0.922078	2.55205	2.72	0.394069	0.64	0.502199	0.0282086	2.72553	0.0300978	16	81	0.0658748	0.934125
	10	0.952931	3.05613	2.92	1.28106	1	1.13184	0.0185327	2.92584	0.0169762	25	100	0.0539337	0.946066
Ave.	5		1.9243	1.92
	Result of least-square method
		Slope	Intercept		R	R^2
		0.200309	0.922752
		0.2	0.92		0.979728	0.959866		SE	0.143277
								Slope
								SE Coef.	0.0136609
								t	14.6403
								P-value	1.39257e-07
								Intercept
								SE Coef.	0.080819
								t	11.3835
								P-value	1.20517e-06
